# Supplementary material for: Hopes expressed in birth plans by women diagnosed with fetal anomalies: a qualitative study in Japan
Source: BMC Pregnancy Childbirth. 2022 Oct 23;22:788. doi: 10.1186/s12884-022-05115-x (PMC9588248; doi:10.1186/s12884-022-05115-x)
Supplement: Supplementary file 1 — Additional file 1. [file 12884_2022_5115_MOESM1_ESM.xlsx]

## Sheet: Additional File 1
		Additional File 1. Examples of qualitative content analysis of meaning units, condensed meaning units, codes, subcategories, and categories to Theme 3.
		Example of meaning unit	Example of condensed meaning unit	Code		Subcategory		Category			Theme
		“I want his sisters to see him before surgery	Baby's sisters seeing the baby before surgery	Family visit		Ensuring family time		Respect family members to be involved in the baby's matters			Hopes of being involved in the family needs
		“I would like my older children to see our baby as much as possible.”	Older children seeing the baby
		"We really want our parents to see our baby.”	Grandparents seeing the baby
		”We want our parents to meet him.”
		“I want my parents to see my baby first before they attach any medical device on him”	Grandparents seeing the baby before medical devise attachment
		“I want my brother to see my baby.”	Uncle/aunt seeing the baby
		“Let my baby be with all our family members, siblings, and parents while she is alive, if possible.”	Allowing my baby to be with all our family members
		“I JUST want to have some family time.”	Having family time	Spending time with family
		“After our baby is born, I want to spend time with just the three of us [our baby, my husband, and me].”	Spending time with just family members after childbirth
		“Please give advice to my husband if there is anything he can do.”	Advising my husband what he can do for me during childbirth	Supporting the husband to participate in giving birth		Supporting family members in welcoming the baby
		“Please teach my husband how to massage if he is wondering what to do to support me in my childbirth.”	Teaching my husband how to massage during childbirth
		“When a meeting is held to explain the details of the disease [of my baby], we fervently hope that the baby’s grandparents will be allowed to stay with us. If the parents strongly express this hope, I want the healthcare providers to allow it.”	Allowing baby's grandparents to stay with us when meeting with healthcare providers	Supporting the families to participate in welcoming the baby
		“When she is born, I want my husband to hold her first because I have felt her movement every day, but he could not.”	Letting my husband hold the baby first after birth
		“Now I want to enjoy the time I have with my family (husband and son) without thinking about anything.”	Enjoying the time with my family without thinking about anything	Trying not to think about it too much		Resolving not to think about anything right now		Disengagement after the baby is born
		“I will do what I think I want to do after my baby is born. I will try not to think too much (about hopes).”	Not trying to think too much about it right now
		“I don't want to know so much things before our baby is born.”	Not wanting to know much things before baby is born	Refraining from knowing everything before the baby is born		Opting not to know everything before the baby is born
